# Supplementary material for: Molecular Detection and Characterization of Blastocystis sp. and Enterocytozoon bieneusi in Cattle in Northern Spain
Source: Vet Sci. 2021 Sep 11;8(9):191. doi: 10.3390/vetsci8090191 (PMC8473172; doi:10.3390/vetsci8090191)
Supplement: Supplementary file 1 [file vetsci-08-00191-s001.zip]

Archive with 1 entries (1 files):
- vetsci-1341255-supplementary.pdf
